# Supplementary material for: A Novel IgG–IgM Autoantibody Panel Enhances Detection of Early-stage Lung Adenocarcinoma from Benign Nodules
Source: Genomics Proteomics Bioinformatics. 2024 Dec 11;22(6):qzae085. doi: 10.1093/gpbjnl/qzae085 (PMC12032526; doi:10.1093/gpbjnl/qzae085)
Supplement: qzae085_Supplementary_Data [file qzae085_supplementary_data.zip]

Archive with 10 entries (10 files):
- FigureS2.pdf
- FigureS1.pdf
- FigureS6.pdf
- supplementary material captions.docx
- Table S3.docx
- FigureS5.pdf
- Figure S4.pdf
- Table S2.xlsx
- FigureS3.pdf
- Table S1.docx
