# Supplementary material for: A Novel IgG–IgM Autoantibody Panel Enhances Detection of Early-stage Lung Adenocarcinoma from Benign Nodules
Source: Genomics Proteomics Bioinformatics. 2024 Dec 11;22(6):qzae085. doi: 10.1093/gpbjnl/qzae085 (PMC12032526; doi:10.1093/gpbjnl/qzae085)
Supplement: qzae085_Supplementary_Data [file qzae085_supplementary_data.zip › Table S2.xlsx]

## Sheet: Sheet1
Table S2 Candidate autoantibodies in the focused array
ID	TAA name	Log2FC	P value	Threshold	Specificity	Sensitivity	Type	Comparison
JHU02620.P028A07	ECT2_frag	0.079	0.015	8.16	0.9067	0.1111	IgG	EarlyLUAD vs. BLD
JHU17037.P201B10	TMEM257	0.172	0.012	5.08	0.9029	0.114	IgG	EarlyLUAD vs. Control
JHU17037.P201B10	TMEM257	0.162	0.018	5.085	0.9029	0.114	IgM	EarlyLUAD vs. Control
JHU15286.P160H06	KJ901271	0.148	0.005	9.22	0.9067	0.117	IgG	EarlyLUAD vs. BLD
JHU15286.P160H06	KJ901271	0.153	0.004	9.206	0.9067	0.117	IgM	EarlyLUAD vs. BLD
JHU01178.P013G03	FRS3	0.085	0.014	7.009	0.9029	0.1199	IgM	EarlyLUAD vs. Control
JHU00022.P001G04	COL4A3BP	0.113	0.02	9.681	0.9029	0.1228	IgM	EarlyLUAD vs. Control
JHU02620.P028A07	ECT2_frag	0.085	0.009	8.142	0.9067	0.1228	IgM	EarlyLUAD vs. BLD
JHU01959.P021A09	GMNN	0.154	0.014	7.935	0.9067	0.1228	IgG	EarlyLUAD vs. BLD
JHU01959.P021A09	GMNN	0.149	0.018	7.939	0.9067	0.1228	IgM	EarlyLUAD vs. BLD
JHU03509.P037H01	LDOC1	0.115	0.013	9.67	0.9029	0.1257	IgM	EarlyLUAD vs. Control
JHU00967.P011B09	ALKBH8	0.099	0.014	7.216	0.9029	0.1316	IgG	EarlyLUAD vs. Control
JHU00022.P001G04	COL4A3BP	0.137	0.006	9.673	0.9029	0.1316	IgG	EarlyLUAD vs. Control
JHU02685.P028A08	DCTPP1	0.131	0.008	9.539	0.9029	0.1374	IgG	EarlyLUAD vs. Control
JHU05591.P059G09	ELAVL4	0.081	0.017	8.955	0.9029	0.1374	IgG	EarlyLUAD vs. Control
JHU05591.P059G09	ELAVL4	0.08	0.019	8.958	0.9029	0.1374	IgM	EarlyLUAD vs. Control
JHU04505.P047D12	UCHL1	0.17	0.001	8.269	0.9029	0.1374	IgM	EarlyLUAD vs. Control
JHU02620.P028A07	ECT2_frag	0.083	0.001	8.126	0.9029	0.1404	IgG	EarlyLUAD vs. Control
JHU05591.P059G09	ELAVL4	0.136	0.002	8.948	0.9067	0.1404	IgM	EarlyLUAD vs. BLD
JHU00245.P003D10	NMRAL1	0.17	0.012	9.961	0.9067	0.1404	IgM	EarlyLUAD vs. BLD
JHU21721.P240A06	WWP2	0.152	0.015	10.35	0.9067	0.1404	IgM	EarlyLUAD vs. BLD
JHU02685.P028A08	DCTPP1	0.131	0.008	9.529	0.9029	0.1433	IgG	EarlyLUAD vs. Control
JHU04505.P047D12	UCHL1	0.17	0.001	8.264	0.9029	0.1433	IgM	EarlyLUAD vs. Control
JHU21721.P240A06	WWP2	0.154	0.014	10.336	0.9067	0.1433	IgG	EarlyLUAD vs. BLD
JHU04505.P047D12	UCHL1	0.153	0.015	8.2	0.9067	0.1462	IgM	EarlyLUAD vs. BLD
JHU02620.P028A07	ECT2_frag	0.084	0.001	8.11	0.9029	0.1491	IgM	EarlyLUAD vs. Control
JHU01949.P021B11	EIF1AY	0.121	0.007	8.009	0.9029	0.1491	IgG	EarlyLUAD vs. Control
JHU04931.P052C04	GIMAP4	0.171	0.006	9.76	0.9067	0.1491	IgG	EarlyLUAD vs. BLD
JHU04931.P052C04	GIMAP4	0.169	0.007	9.765	0.9067	0.1491	IgM	EarlyLUAD vs. BLD
JHU01201.P013A09	NOSIP	0.16	0.008	7.896	0.9067	0.1491	IgM	EarlyLUAD vs. BLD
JHU07950.P083D07	SRPRA	0.178	0	6.442	0.9053	0.152	IgG	EarlyLUAD vs. NHC
JHU07950.P083D07	SRPRA	0.171	0	6.445	0.9053	0.152	IgM	EarlyLUAD vs. NHC
JHU04505.P047D12	UCHL1	0.155	0.014	8.215	0.9067	0.152	IgG	EarlyLUAD vs. BLD
JHU01478.P016D08	FLOT2	0.202	0.002	5.356	0.9053	0.155	IgG	EarlyLUAD vs. NHC
JHU01201.P013A09	NOSIP	0.165	0.007	7.869	0.9067	0.155	IgG	EarlyLUAD vs. BLD
JHU10626.P111A10	PRPSAP2	0.141	0.002	9.938	0.9053	0.1579	IgG	EarlyLUAD vs. NHC
JHU05591.P059G09	ELAVL4	0.142	0.001	8.889	0.9067	0.1608	IgG	EarlyLUAD vs. BLD
JHU06546.P069E06	ERCC1	0.221	0	5.983	0.9053	0.1608	IgG	EarlyLUAD vs. NHC
JHU09494.P099G06	UBQLN1	0.083	0.009	7.625	0.9029	0.1667	IgM	EarlyLUAD vs. Control
JHU05306.P056E05	DTD1	0.19	0.001	7.475	0.9053	0.1696	IgM	EarlyLUAD vs. NHC
JHU01478.P016D08	FLOT2	0.18	0.001	5.333	0.9029	0.1696	IgG	EarlyLUAD vs. Control
JHU01478.P016D08	FLOT2	0.165	0.003	5.349	0.9029	0.1696	IgM	EarlyLUAD vs. Control
JHU06268.P066A10	KCMF1	0.171	0.001	9.276	0.9053	0.1696	IgG	EarlyLUAD vs. NHC
JHU05306.P056E05	DTD1	0.185	0.001	7.472	0.9053	0.1725	IgG	EarlyLUAD vs. NHC
JHU01478.P016D08	FLOT2	0.198	0.003	5.341	0.9053	0.1725	IgM	EarlyLUAD vs. NHC
JHU06268.P066A10	KCMF1	0.167	0.002	9.277	0.9053	0.1725	IgM	EarlyLUAD vs. NHC
JHU08293.P087H05	FBXO2	0.211	0	11.348	0.9053	0.1754	IgM	EarlyLUAD vs. NHC
JHU05636.P059A07	RRAGB	0.134	0.002	9.319	0.9053	0.1754	IgM	EarlyLUAD vs. NHC
JHU09494.P099G06	UBQLN1	0.089	0.005	7.621	0.9029	0.1754	IgG	EarlyLUAD vs. Control
JHU11437.P120D11	C15orf57	0.282	0.001	9.963	0.9053	0.1784	IgM	EarlyLUAD vs. NHC
JHU00022.P001G04	COL4A3BP	0.194	0.001	9.53	0.9053	0.1813	IgM	EarlyLUAD vs. NHC
JHU03033.P032F12	MGMT	0.116	0.014	9.317	0.9067	0.1842	IgG	EarlyLUAD vs. BLD
JHU05636.P059A07	RRAGB	0.131	0.003	9.32	0.9053	0.1842	IgG	EarlyLUAD vs. NHC
JHU00022.P001G04	COL4A3BP	0.198	0	9.541	0.9053	0.1871	IgG	EarlyLUAD vs. NHC
JHU02685.P028A08	DCTPP1	0.223	0	9.426	0.9053	0.1871	IgG	EarlyLUAD vs. NHC
JHU02685.P028A08	DCTPP1	0.219	0	9.407	0.9053	0.1871	IgM	EarlyLUAD vs. NHC
JHU08293.P087H05	FBXO2	0.207	0	11.324	0.9053	0.1871	IgG	EarlyLUAD vs. NHC
JHU03799.P040A11	MMP28	0.121	0.003	9.098	0.9053	0.1871	IgM	EarlyLUAD vs. NHC
JHU02649.P028F01	OS9	0.157	0.001	7.549	0.9053	0.1901	IgM	EarlyLUAD vs. NHC
JHU09882.P187H01	XPA	0.164	0.009	8.866	0.9067	0.1901	IgG	EarlyLUAD vs. BLD
JHU00862.P009H09	ZNF302	0.372	0.001	8.202	0.9053	0.1901	IgG	EarlyLUAD vs. NHC
JHU03799.P040A11	MMP28	0.124	0.002	9.072	0.9053	0.1988	IgG	EarlyLUAD vs. NHC
JHU03509.P037H01	LDOC1	0.185	0.001	9.511	0.9053	0.2047	IgG	EarlyLUAD vs. NHC
JHU00862.P009H09	ZNF302	0.389	0.001	8.205	0.9053	0.2076	IgM	EarlyLUAD vs. NHC
JHU06755.P071C01	GDA	0.172	0.001	9.27	0.9053	0.2105	IgM	EarlyLUAD vs. NHC
JHU03509.P037H01	LDOC1	0.186	0.001	9.493	0.9053	0.2105	IgM	EarlyLUAD vs. NHC
JHU06755.P071C01	GDA	0.17	0.001	9.27	0.9053	0.2164	IgG	EarlyLUAD vs. NHC
JHU09882.P187H01	XPA	0.166	0.008	8.817	0.9067	0.2222	IgM	EarlyLUAD vs. BLD
JHU09494.P099G06	UBQLN1	0.133	0	7.517	0.9053	0.2427	IgM	EarlyLUAD vs. NHC
JHU09494.P099G06	UBQLN1	0.143	0	7.509	0.9053	0.2661	IgG	EarlyLUAD vs. NHC
